# Supplementary material for: Transcriptomic Insights into GABA Accumulation in Tomato via CRISPR/Cas9-Based Editing of SlGAD2 and SlGAD3
Source: Genes (Basel). 2025 Jun 26;16(7):744. doi: 10.3390/genes16070744 (PMC12294585; doi:10.3390/genes16070744)
Supplement: Supplementary file 1 [file genes-16-00744-s001.zip]

Archive with 1 entries (1 files):
- genes-3723160-supplementary.pdf
